# Supplementary material for: The innovative diagnostic model facilitates the differentiation between non - tuberculous mycobacterial lung disease and pulmonary tuberculosis
Source: Front Cell Infect Microbiol. 2025 Oct 31;15:1667339. doi: 10.3389/fcimb.2025.1667339 (PMC12615501; doi:10.3389/fcimb.2025.1667339)
Supplement: Supplementary file 1 [file Table1.xlsx]

## Sheet: 未改训练组-NTM和肺结核25.03.06
Diagnosis	age	Gender	Cough with sputum	Fever	Wheezing	Chest pain	Hemoptysis	Thin-walled cavities	Centrilobular nodules	Disseminated lesions	Bronchiectasis	Multi-lobar and multi-segmental involvement	Fibrous streaks	Pleural thickening	Mediastinal lymph node enlargemen	Exudative effusion	Diabetes	Autoimmune diseases	COPD	Malignant tumors	Interstitial lung disease	AIDS	Hematologic diseases	Hypoalbuminemia
1	0	1	1	0	0	0	0	1	0	1	1	0	0	1	0	1	0	0	0	0	0	0	0	0
1	0	1	1	0	0	0	0	0	1	1	1	0	1	0	0	0	0	0	0	0	0	0	0	0
1	0	1	0	0	0	0	0	0	1	0	0	0	0	0	0	0	0	0	0	0	0	0	0	0
1	0	1	1	0	0	1	1	1	1	0	1	0	0	0	1	0	0	0	0	0	0	0	0	0
1	0	1	0	0	0	0	0	0	1	0	0	0	1	1	0	0	0	0	0	0	0	0	0	0
1	0	1	1	0	0	0	1	1	1	0	1	0	1	0	0	0	0	0	0	0	0	0	0	0
1	0	1	1	1	1	1	1	1	1	1	1	0	0	0	0	1	1	0	0	0	0	0	0	0
1	0	1	1	1	1	0	0	0	1	0	1	1	0	0	1	0	0	1	0	0	1	0	0	1
1	0	1	1	1	0	0	0	1	1	1	0	1	0	0	0	0	1	0	0	0	0	0	0	0
1	0	1	1	0	0	0	1	0	1	1	1	1	1	0	0	0	0	0	0	0	0	0	0	0
1	0	1	1	0	0	0	0	0	1	0	1	1	1	1	0	0	0	0	0	0	0	0	0	0
1	0	1	1	0	1	0	0	1	1	1	1	1	0	1	0	0	0	0	0	0	0	0	0	0
1	0	1	1	1	0	1	1	1	0	0	1	0	0	0	1	0	0	0	0	0	0	0	0	0
1	0	1	1	0	0	0	0	1	1	1	1	0	0	0	0	1	0	0	0	0	0	0	0	0
1	0	1	1	0	0	0	1	1	1	0	1	1	1	0	0	0	0	0	0	0	1	0	0	0
1	0	1	1	0	1	1	0	1	1	1	1	1	0	1	0	1	0	0	0	0	0	0	0	0
1	0	1	1	0	0	0	1	1	0	0	1	0	0	0	0	0	0	1	0	0	0	0	0	1
1	0	1	1	0	0	0	1	0	1	0	1	0	1	0	0	1	0	0	0	0	0	0	0	0
1	0	1	1	1	1	0	0	1	1	0	1	1	0	1	0	0	0	0	0	0	0	0	0	0
1	0	1	1	0	0	0	1	1	1	0	0	0	0	0	0	1	0	1	0	0	0	0	0	1
1	0	1	1	1	0	0	0	0	1	1	1	1	0	0	0	1	0	0	0	0	0	0	0	0
1	0	1	1	1	0	0	1	0	1	1	1	1	1	1	0	0	0	0	0	0	0	0	1	0
1	0	1	1	0	1	0	1	1	0	0	1	1	0	1	0	0	0	0	0	0	0	0	0	0
1	0	1	1	1	1	0	1	1	0	1	1	1	0	0	0	1	0	1	0	0	0	0	1	1
1	0	1	1	1	1	0	0	1	1	0	1	1	1	1	1	0	0	0	0	0	0	0	0	1
1	0	1	1	1	0	1	0	0	1	0	1	1	0	1	0	0	0	0	0	0	0	0	1	1
1	0	1	1	1	1	1	0	0	1	0	1	1	0	0	0	1	0	0	0	0	0	0	0	0
1	0	1	1	0	1	0	1	1	1	1	1	1	1	0	0	0	0	0	0	0	0	0	0	1
1	0	1	1	0	1	0	1	1	1	1	1	1	0	0	1	0	0	0	0	0	0	0	1	0
1	0	1	1	0	1	0	1	1	1	1	1	1	0	0	0	1	0	1	0	0	0	0	0	0
1	0	1	1	0	1	0	0	1	0	0	1	1	0	1	0	1	0	1	0	1	0	0	1	0
1	0	1	1	0	0	0	0	0	1	0	0	1	1	0	0	0	0	0	0	0	0	0	0	0
1	0	1	1	0	1	0	0	1	1	0	0	1	1	1	0	1	0	0	0	0	0	0	1	1
1	0	1	0	0	0	0	1	1	0	0	1	1	1	0	0	0	0	0	0	0	0	0	0	0
1	0	1	1	0	0	1	0	0	1	1	1	0	0	0	1	1	1	1	0	0	0	0	0	0
1	1	1	1	1	0	1	1	0	1	0	1	1	1	1	0	0	0	1	0	0	1	0	1	1
1	1	1	0	1	0	0	1	1	0	0	1	1	1	1	1	0	0	0	0	0	0	0	1	1
1	1	1	1	0	0	0	0	1	1	0	1	0	1	1	0	0	0	0	0	1	0	0	0	1
1	1	1	1	0	0	1	0	0	1	1	0	1	0	0	0	0	0	1	0	0	0	0	0	0
1	1	1	1	0	1	0	1	1	1	1	1	1	0	1	0	0	0	0	0	0	0	0	0	0
1	1	1	1	0	1	0	0	0	1	0	1	1	1	0	0	0	0	0	0	0	0	0	0	0
1	1	1	1	1	0	0	1	0	1	1	1	0	0	0	0	0	0	0	0	0	0	0	1	1
1	1	1	1	0	1	0	0	1	1	0	1	1	0	0	0	0	0	0	0	0	0	0	0	0
1	1	1	1	1	1	0	1	1	0	1	1	1	1	1	0	0	0	0	0	0	1	0	1	1
1	1	1	1	1	0	0	1	1	0	0	1	1	1	1	0	0	0	0	0	0	0	0	1	1
1	1	1	1	0	1	0	1	1	1	0	1	1	1	1	0	1	0	0	0	0	1	0	0	0
1	1	1	1	1	0	0	0	1	1	0	1	1	1	1	0	0	0	0	0	0	1	0	0	1
1	1	1	0	0	0	0	1	1	1	0	0	1	1	1	0	0	0	0	0	0	0	0	0	1
1	1	1	0	1	1	0	0	0	1	1	0	1	0	0	0	1	0	1	0	0	1	0	1	1
1	1	1	1	1	1	0	1	1	1	0	1	1	1	1	1	1	0	0	0	0	0	0	1	1
1	1	1	1	0	1	0	1	1	1	0	1	1	0	0	0	0	0	0	0	0	0	0	0	0
1	1	1	1	0	0	0	0	1	1	0	0	1	0	0	0	1	0	0	0	0	0	0	0	1
1	1	1	1	1	0	0	1	1	0	0	1	1	1	0	0	0	0	0	0	0	0	0	0	0
1	1	1	1	1	1	0	0	1	1	0	0	1	1	0	0	0	0	0	0	0	1	0	0	0
1	1	1	1	1	1	0	0	1	1	1	1	1	0	0	1	1	0	1	0	0	0	0	0	1
1	1	1	1	0	0	0	1	1	0	0	1	1	1	0	0	1	0	0	0	0	0	0	0	0
1	1	1	1	0	0	0	1	0	1	1	1	1	1	0	0	0	0	0	0	0	0	0	0	0
1	1	1	1	0	0	1	0	0	0	1	0	1	0	0	0	0	1	1	0	0	0	0	1	1
1	1	1	1	1	0	0	0	1	1	1	1	1	1	1	0	0	0	0	0	0	1	0	1	1
1	1	1	1	1	1	0	0	1	1	1	0	1	0	0	0	0	0	0	1	1	0	0	0	0
1	1	1	1	1	0	0	0	0	1	0	0	0	0	0	0	0	0	0	0	0	1	0	0	0
1	1	1	1	0	1	0	1	1	1	1	1	1	0	0	0	1	0	0	0	0	0	0	1	1
1	1	1	1	0	0	0	0	1	1	1	1	0	0	0	0	0	0	0	0	0	0	0	1	0
1	1	1	1	0	0	0	1	1	0	1	1	1	1	0	0	0	1	0	0	1	0	0	0	0
1	1	1	1	0	0	0	1	0	0	1	1	1	0	0	0	1	1	0	0	1	0	0	1	0
1	1	1	1	0	0	0	1	0	1	0	1	1	0	0	0	1	1	0	0	0	0	0	0	0
1	1	1	1	0	1	0	1	1	1	0	0	0	1	1	0	0	0	0	0	0	0	0	0	0
1	1	1	1	0	1	0	1	1	0	1	1	1	0	0	0	1	0	0	1	0	0	0	0	1
1	1	0	1	0	0	0	1	0	1	1	1	0	0	0	0	1	0	1	0	0	0	0	0	0
1	1	0	1	1	1	0	0	1	0	1	1	0	0	0	0	1	0	0	0	0	0	0	0	0
1	1	0	1	0	0	0	0	1	1	1	0	1	0	0	0	1	0	0	0	0	0	0	0	0
1	1	0	1	0	0	0	0	1	0	1	0	1	1	1	0	1	0	0	0	0	0	0	0	0
1	1	0	0	0	0	0	1	1	1	1	0	0	1	1	0	0	0	0	0	0	0	0	0	0
1	1	0	1	0	0	0	0	0	0	1	0	0	0	0	0	1	0	0	0	0	0	0	0	1
1	1	0	1	0	0	0	1	1	1	1	0	0	0	0	0	0	0	0	0	0	0	0	0	0
1	1	0	1	1	1	0	0	1	1	0	0	1	0	0	1	1	0	0	1	0	0	0	0	0
1	1	0	1	1	0	0	1	1	0	0	0	0	0	0	1	0	0	0	0	0	0	0	0	0
1	1	0	1	0	0	1	1	1	0	0	0	1	0	0	0	1	0	0	0	0	0	0	0	0
1	1	0	1	1	0	0	0	1	0	1	0	1	0	0	0	1	0	0	0	0	0	0	0	0
1	1	0	0	0	0	1	1	1	0	0	1	1	1	1	0	0	0	0	0	0	0	0	0	0
1	1	0	1	0	1	0	0	1	0	1	0	1	0	0	0	1	0	0	1	0	0	0	0	0
1	1	0	1	0	0	0	1	0	0	0	0	1	0	0	0	1	0	0	0	0	0	0	0	0
1	1	0	0	0	0	0	0	1	1	1	0	1	1	1	1	0	0	0	0	0	0	0	0	0
1	1	0	1	0	1	0	0	1	1	0	1	1	0	1	0	0	0	0	0	0	1	0	0	0
1	1	0	1	0	0	0	0	1	1	0	0	0	0	0	0	1	0	0	0	0	0	0	0	0
1	1	0	1	1	0	0	0	1	0	1	0	1	0	0	0	1	0	0	0	0	0	0	0	0
1	1	0	1	1	0	0	0	0	1	1	0	1	0	0	0	1	0	1	0	0	0	0	1	0
1	1	0	1	1	0	1	0	1	1	1	1	1	1	1	1	0	0	0	0	0	0	0	0	0
1	1	0	1	0	0	0	0	1	0	0	1	1	0	1	0	0	0	0	0	0	0	0	1	1
1	1	0	1	1	0	0	0	1	1	0	0	1	1	0	1	0	0	0	0	0	0	1	1	1
1	1	0	1	1	1	0	0	0	1	1	1	1	0	0	0	1	0	0	0	0	0	0	1	1
1	1	0	1	1	0	0	1	1	0	1	1	1	1	1	1	0	0	0	0	0	0	0	0	0
1	1	0	1	1	0	1	1	1	0	1	0	1	0	0	0	1	1	0	0	1	0	0	0	0
1	1	0	1	0	0	0	1	1	1	0	1	0	0	1	0	0	0	0	0	0	0	0	0	0
1	1	0	1	1	1	1	0	0	1	0	0	1	1	0	0	0	0	0	0	0	0	0	0	0
1	1	0	1	1	1	0	0	1	0	0	0	1	0	1	0	0	0	0	1	0	0	0	0	0
1	1	0	0	0	1	1	1	1	1	0	1	1	0	1	0	0	0	0	0	0	0	0	1	1
1	1	0	0	0	0	0	1	0	1	0	0	1	1	1	1	0	0	0	0	0	0	0	0	0
1	1	0	1	0	1	0	0	0	0	0	1	1	1	0	0	0	0	1	0	0	0	0	0	0
1	1	0	1	1	0	0	0	1	1	0	1	0	0	0	0	0	0	0	1	0	0	0	0	0
1	1	0	1	1	1	1	0	1	1	1	0	1	0	1	1	0	0	0	1	0	0	0	0	0
1	1	0	0	0	1	0	0	1	0	0	1	1	1	1	0	1	0	0	1	0	0	0	0	1
1	1	0	1	0	0	0	0	0	1	0	0	0	1	0	0	1	0	0	0	0	0	0	0	0
1	1	0	1	1	1	0	0	1	0	0	0	1	1	1	0	0	0	0	0	0	0	0	0	0
1	1	0	1	0	0	0	1	0	0	0	1	1	1	0	0	0	0	0	1	0	0	0	0	0
1	1	0	1	0	0	0	1	1	1	0	0	1	0	0	0	0	0	0	0	0	0	0	0	0
1	1	0	1	0	0	0	1	0	1	1	0	1	1	0	0	0	0	0	0	0	0	0	0	0
1	1	0	1	0	0	0	1	1	1	0	0	1	0	0	0	0	0	0	0	0	0	0	0	0
1	1	0	0	0	0	0	0	0	0	0	0	1	1	0	0	0	0	0	0	0	1	0	1	1
1	1	0	1	0	0	0	0	1	1	1	0	0	0	0	0	0	0	0	0	0	0	0	0	0
1	1	0	1	1	0	0	1	1	0	1	0	1	0	0	0	1	1	0	0	0	0	0	0	0
1	1	0	1	0	0	0	0	1	1	1	0	0	1	0	1	0	0	0	0	0	0	0	1	0
1	1	0	1	0	0	0	1	0	1	0	1	1	0	0	0	1	0	0	1	0	0	0	0	0
1	1	0	1	0	0	0	0	0	1	0	0	0	1	0	1	0	1	0	0	0	0	0	0	0
1	1	0	1	1	1	0	0	1	1	0	1	1	0	0	1	0	0	0	1	0	1	0	1	1
1	1	0	1	1	1	0	0	1	1	1	0	1	0	0	0	0	0	0	0	0	0	0	0	0
1	1	0	1	0	0	0	0	1	1	0	0	1	0	1	0	0	0	0	0	0	0	0	1	0
1	1	0	0	0	1	0	0	1	1	1	0	1	0	0	0	1	0	1	0	0	0	0	0	0
1	1	0	1	0	0	0	0	1	0	0	0	1	1	0	0	0	1	1	0	0	0	0	0	1
1	1	0	0	0	0	0	0	1	1	1	1	1	1	1	0	0	0	0	0	0	0	0	0	0
1	1	0	1	0	0	0	1	1	1	1	1	1	1	1	0	0	0	1	0	0	0	0	0	1
1	1	0	1	1	0	0	0	1	1	0	0	1	1	0	0	0	0	0	0	0	0	0	0	0
1	1	0	1	0	1	0	0	0	1	0	0	0	0	0	0	1	0	0	0	0	0	0	0	0
1	1	0	1	1	1	0	0	1	1	1	1	1	0	0	1	0	0	0	0	0	0	0	1	1
1	1	0	1	1	0	0	0	1	1	0	0	1	0	0	0	1	0	0	0	0	0	0	0	0
1	1	0	1	0	0	0	1	1	1	0	1	1	1	1	1	0	0	0	0	1	0	0	0	1
1	1	0	1	1	0	0	0	1	0	0	1	0	1	1	1	0	0	0	0	1	1	0	1	1
1	1	0	1	1	0	0	1	1	1	1	1	1	1	0	0	0	0	0	0	0	0	0	0	0
1	1	0	1	1	1	1	0	1	1	0	1	1	1	1	0	0	0	0	0	0	0	0	0	0
1	1	0	1	0	1	0	1	1	0	1	1	0	1	1	0	0	0	0	0	0	0	0	1	1
1	1	0	1	1	0	0	0	0	0	0	1	0	1	0	1	0	0	1	0	0	0	0	1	1
1	1	0	1	0	1	0	0	1	1	1	1	1	0	0	0	0	0	0	0	0	0	0	0	1
1	1	0	1	0	0	0	1	1	1	0	1	0	0	0	0	0	0	1	0	0	0	0	0	0
1	1	0	1	0	0	0	0	0	1	0	0	1	1	1	0	0	0	0	0	0	0	0	1	0
1	1	0	1	1	0	0	0	1	1	0	0	1	1	1	1	0	0	1	0	0	0	0	0	0
1	1	0	1	0	0	0	0	1	1	0	0	1	0	0	0	0	0	1	0	0	0	0	0	0
1	1	0	1	0	1	0	1	1	1	0	0	1	1	0	0	0	0	0	0	0	0	0	1	0
1	1	0	1	0	1	0	0	1	1	0	0	1	1	0	0	1	1	0	0	0	0	0	1	1
1	1	0	0	0	0	0	1	1	0	0	0	0	1	1	0	0	0	1	0	0	0	0	0	0
1	1	0	1	0	0	0	1	1	0	0	0	0	1	1	0	0	0	0	0	0	0	0	0	0
1	1	0	1	0	1	1	0	1	0	0	1	1	1	1	0	0	0	0	1	0	1	0	1	1
1	1	0	1	1	0	0	0	1	0	1	0	1	1	0	1	0	0	0	1	0	1	0	1	1
1	1	0	1	1	0	0	0	1	0	1	0	1	1	0	0	0	1	0	0	0	0	0	1	0
1	1	0	1	1	0	0	0	1	0	0	0	0	1	1	1	0	0	0	1	0	1	0	1	1
1	1	0	0	0	1	0	1	1	0	1	0	1	0	1	1	1	0	0	1	0	0	0	0	0
1	1	0	1	0	1	0	0	0	1	0	1	1	0	0	0	0	0	0	1	0	1	0	0	1
1	1	0	0	0	0	0	1	1	0	0	1	0	0	0	1	1	1	0	0	0	0	0	0	0
1	1	0	1	1	1	0	0	1	1	1	1	1	1	0	1	0	0	1	1	0	1	0	0	0
1	1	0	1	0	0	0	1	0	1	0	0	0	0	0	0	0	0	1	0	0	0	0	0	0
1	1	0	1	1	0	0	1	0	1	1	1	1	0	0	0	0	0	0	0	0	0	0	0	0
1	1	0	1	0	0	0	0	1	1	1	1	1	0	0	0	1	0	0	0	0	0	0	1	1
1	1	0	1	1	0	0	0	0	1	0	0	1	0	0	0	0	0	0	0	0	0	0	0	0
1	1	0	1	0	1	0	1	1	0	0	1	1	1	0	0	1	0	0	1	1	1	0	0	0
1	1	0	1	1	1	0	0	0	0	1	0	0	1	0	0	0	0	0	1	0	0	0	0	0
1	1	0	1	1	0	0	0	1	1	0	1	1	1	0	0	0	0	0	0	0	0	0	0	0
1	1	0	1	1	1	0	0	0	1	0	1	0	1	0	0	0	0	0	1	0	0	0	0	1
1	1	0	1	1	0	0	1	0	1	1	1	1	1	1	0	0	0	0	0	0	0	0	0	0
1	1	0	1	1	0	0	1	0	1	1	1	1	1	0	0	0	0	0	0	0	0	0	0	0
1	1	0	1	1	0	0	0	0	1	0	0	1	1	1	1	0	0	1	1	1	0	0	0	0
1	1	0	1	0	0	0	1	1	1	1	1	1	0	1	1	0	0	0	0	0	0	0	1	0
1	1	0	1	1	0	1	0	0	0	1	1	1	0	0	1	0	0	0	0	0	0	0	0	0
1	1	0	1	1	0	0	0	1	0	0	1	1	0	0	0	1	0	0	0	0	0	0	0	0
1	1	0	1	1	1	0	0	0	1	0	0	1	1	1	0	0	1	0	0	0	1	0	0	0
1	1	0	0	0	0	1	0	1	1	0	1	1	1	1	0	0	0	0	0	0	0	0	0	1
1	1	0	1	0	1	0	1	0	0	1	1	1	1	1	0	0	1	0	1	0	1	0	0	0
1	1	0	1	1	0	0	0	1	1	0	1	1	0	0	0	1	0	0	0	0	0	0	1	1
1	1	0	1	1	0	0	0	0	0	0	1	1	0	1	1	0	1	0	1	0	0	0	0	1
1	1	0	1	1	1	0	1	0	0	0	1	1	1	0	1	0	0	0	1	0	0	0	0	0
1	1	0	1	1	1	0	1	1	1	1	1	1	0	0	1	0	0	0	1	0	0	0	0	1
1	1	0	1	1	0	0	1	0	1	1	0	1	0	0	0	1	0	0	0	0	1	0	0	0
1	1	0	1	0	1	0	0	1	1	0	0	1	0	1	0	0	0	0	1	0	1	0	0	0
1	1	0	0	1	1	1	0	1	1	0	0	1	0	0	0	0	0	0	0	0	0	0	1	0
1	1	0	1	1	1	0	0	0	1	1	0	1	1	0	1	0	0	0	1	0	1	0	0	0
1	1	0	1	1	0	0	0	0	0	0	1	1	0	0	0	0	0	0	0	0	1	0	1	1
1	1	0	1	0	1	0	0	0	1	0	1	1	1	1	0	0	0	1	0	0	1	0	0	1
1	1	0	1	0	1	0	0	1	1	0	0	1	1	0	0	0	0	0	1	0	0	0	0	1
1	1	0	1	0	1	0	0	1	1	1	1	1	0	1	0	0	0	0	1	0	1	0	0	1
1	1	0	0	1	0	0	1	1	1	0	0	1	1	1	0	0	0	0	1	0	1	0	0	0
1	1	0	1	1	1	0	0	1	1	0	1	1	0	0	0	1	0	0	1	0	0	0	1	1
1	1	0	1	0	0	0	1	1	0	1	1	1	0	1	0	1	0	0	0	0	0	0	0	0
1	1	0	1	0	1	0	0	0	1	0	1	1	0	0	1	0	0	1	0	0	0	0	0	0
1	1	0	1	0	0	1	0	0	1	0	0	1	1	1	1	0	0	0	1	1	0	0	0	0
1	1	0	1	0	1	0	0	0	0	1	0	1	0	0	0	1	1	0	0	0	1	0	0	0
1	1	0	1	1	0	0	1	1	0	0	0	1	1	1	0	0	0	1	0	1	1	0	1	0
1	1	0	1	0	1	0	0	1	1	0	1	1	0	0	0	1	0	0	1	0	1	0	0	1
1	1	0	1	1	1	0	0	1	0	0	1	1	0	0	1	0	0	0	1	0	0	0	1	1
1	1	0	1	1	0	0	0	1	1	0	1	1	0	0	0	0	0	0	0	1	0	0	0	1
1	1	0	1	1	0	0	1	1	1	0	0	1	1	1	0	0	0	0	1	0	0	0	0	0
1	1	0	1	0	1	0	0	1	1	0	0	1	1	0	0	0	0	0	0	0	0	0	1	1
1	1	0	1	0	0	0	0	0	0	0	0	1	1	1	1	0	1	0	0	0	1	0	0	0
1	1	0	1	1	1	0	0	0	1	0	1	1	0	1	0	1	0	0	1	0	1	0	0	0
1	1	0	1	1	1	0	0	1	1	0	1	1	0	1	1	0	0	0	1	0	1	0	0	1
1	1	0	1	0	1	0	1	1	0	0	1	0	1	0	0	1	0	0	0	0	0	0	0	0
1	1	0	1	1	1	0	0	0	1	0	1	1	1	0	0	0	0	0	0	0	0	0	1	1
1	1	0	1	0	0	0	1	0	1	1	0	1	0	0	0	0	0	0	0	0	0	0	0	0
1	1	0	1	1	0	0	0	1	0	0	0	1	1	1	0	0	0	0	0	0	0	0	1	1
1	1	0	1	1	1	1	1	0	0	1	1	1	1	0	0	1	0	0	0	0	0	0	0	0
1	1	0	0	1	0	0	0	0	0	1	1	1	1	0	0	1	0	0	0	0	1	0	1	1
1	1	0	1	1	1	0	0	0	1	0	1	1	0	0	0	0	0	0	0	0	1	0	1	1
1	1	1	0	0	0	0	1	1	1	0	0	0	0	0	1	1	0	1	0	0	0	0	0	0
0	0	0	0	0	0	0	0	0	1	0	0	1	1	0	0	0	0	0	0	0	0	0	0	0
0	0	0	1	1	0	0	1	1	0	0	0	0	0	0	0	0	0	0	0	0	0	0	0	1
0	0	0	1	1	0	0	0	0	0	0	0	1	1	1	0	0	0	0	0	0	0	0	0	1
0	0	0	0	0	0	0	0	0	1	0	0	0	0	0	0	0	0	0	0	0	0	0	0	0
0	0	0	1	0	0	1	0	0	0	0	0	1	0	0	0	0	0	0	0	0	0	0	0	0
0	0	0	0	0	0	0	0	0	0	0	0	1	0	0	1	0	0	0	0	1	0	0	0	0
0	0	0	1	0	0	1	0	0	0	0	0	1	0	0	0	0	0	0	1	0	0	0	0	0
0	0	0	0	0	0	0	0	0	0	0	0	1	0	0	0	0	0	0	0	0	0	0	0	0
0	0	0	0	0	0	0	0	0	0	1	0	0	0	0	0	0	1	0	0	0	0	0	0	0
0	0	0	1	1	1	0	0	1	0	0	0	1	0	0	0	0	0	0	0	0	0	0	0	0
0	0	0	0	0	0	0	0	1	1	0	0	1	0	0	0	0	0	0	0	0	0	0	0	0
0	0	0	0	1	0	1	0	1	0	0	1	1	1	1	0	0	0	0	0	0	0	0	0	0
0	0	0	0	1	0	0	0	1	1	0	0	1	0	0	0	0	0	0	0	0	0	0	0	0
0	0	0	1	0	1	0	0	0	1	0	1	1	0	1	0	0	1	0	0	0	0	0	0	1
0	0	0	0	1	1	1	0	0	0	0	0	0	0	0	0	0	0	0	0	0	0	0	0	0
0	0	0	1	1	1	0	0	0	0	0	0	1	0	0	0	0	1	1	0	0	0	0	0	1
0	0	0	1	0	1	0	0	1	0	1	0	1	1	1	0	0	1	0	0	0	0	0	0	1
0	0	0	1	0	0	0	0	1	0	0	0	0	0	0	1	0	0	0	0	0	0	0	0	1
0	0	0	0	0	0	0	0	1	0	0	0	1	0	0	0	1	1	0	0	0	0	0	0	1
0	0	0	0	1	0	0	0	0	1	0	0	1	0	0	1	0	0	0	0	0	0	0	0	0
0	0	0	0	0	0	0	0	0	0	1	0	0	0	0	0	1	0	0	0	0	0	0	0	0
0	0	0	0	0	1	0	0	0	0	0	0	1	0	1	0	0	1	1	0	0	0	0	0	1
0	0	0	1	1	0	0	0	1	0	1	0	1	0	0	0	1	0	0	0	0	0	0	0	1
0	0	0	1	1	0	0	0	1	0	0	0	1	0	0	0	1	0	0	0	0	0	0	0	0
0	0	0	0	0	0	0	1	1	0	1	0	1	0	0	0	0	1	0	0	0	0	0	0	0
0	0	0	0	0	0	0	0	0	0	1	0	0	0	0	1	0	0	0	0	0	0	0	0	1
0	0	0	1	0	0	0	0	0	0	0	1	1	0	0	0	0	0	0	0	0	1	0	0	1
0	0	0	0	1	1	0	0	0	0	1	0	1	0	0	0	1	1	0	0	0	0	0	1	1
0	0	0	1	0	0	0	0	1	0	0	0	0	1	1	0	1	1	0	0	0	0	0	0	0
0	0	0	0	0	0	0	1	1	0	1	0	0	0	1	0	1	1	0	0	0	0	0	0	0
0	0	0	0	1	0	0	0	0	0	1	0	1	0	1	1	1	1	0	0	0	0	0	1	1
0	0	0	1	0	1	0	1	0	1	0	0	1	0	1	0	0	1	0	0	0	0	0	0	0
0	0	0	0	0	0	0	0	0	0	0	0	0	1	1	0	0	0	0	0	0	0	0	1	0
0	0	0	1	1	1	0	0	1	0	1	0	0	0	0	0	1	0	0	0	0	0	0	1	1
0	0	0	0	1	1	1	0	0	0	0	0	0	0	0	0	0	1	0	0	0	0	0	0	0
0	0	0	0	0	0	0	1	0	0	0	1	0	0	0	0	1	1	0	0	0	0	0	1	0
0	0	0	1	1	0	0	0	0	0	1	0	1	0	1	0	0	1	0	0	0	0	0	1	1
0	0	0	0	0	0	0	0	0	0	0	0	1	0	1	0	0	0	0	0	0	0	0	0	0
0	0	0	1	0	0	0	0	0	0	1	0	1	0	0	0	1	1	0	0	0	0	0	0	0
0	0	0	0	1	0	0	0	0	0	1	0	1	0	1	0	1	0	0	0	0	0	0	0	0
0	0	0	0	0	0	1	0	1	0	0	0	1	0	0	0	0	1	0	0	0	0	0	0	0
0	0	0	1	0	1	0	0	0	0	0	1	1	0	1	0	0	1	0	0	1	0	0	0	0
0	0	0	1	0	0	0	0	1	0	0	0	1	1	1	0	0	0	0	1	0	0	0	0	0
0	0	0	0	0	0	0	0	1	0	0	0	1	0	0	0	0	1	0	0	0	0	0	0	0
0	0	0	0	1	0	0	0	1	0	0	0	0	0	0	0	1	0	0	0	0	0	0	0	0
0	0	0	1	1	1	0	0	0	0	0	0	1	0	1	0	0	0	0	0	0	0	0	0	0
0	0	0	0	0	1	0	0	1	0	0	0	1	1	1	1	0	1	0	0	0	1	0	0	0
0	0	0	1	0	0	0	0	1	1	0	0	1	0	1	0	0	1	0	0	0	0	0	0	0
0	0	0	0	0	1	0	0	1	0	1	0	1	0	1	1	0	1	0	0	0	0	0	0	0
0	1	0	0	0	0	0	0	0	0	0	0	0	0	0	0	0	1	0	0	0	0	0	0	0
0	1	0	1	1	1	0	0	0	0	0	0	1	0	0	1	1	1	0	0	1	0	0	1	1
0	1	0	0	1	0	0	0	1	0	1	0	1	1	1	1	0	0	0	0	0	0	0	0	0
0	1	0	1	0	1	0	0	1	0	1	0	1	0	0	0	1	0	0	0	0	0	0	1	0
0	1	0	1	1	1	0	0	0	0	0	0	1	1	0	0	0	0	0	1	0	1	0	1	1
0	1	0	0	1	0	0	0	0	0	0	0	0	0	0	0	0	1	0	0	0	0	0	1	0
0	1	0	1	0	0	0	0	1	0	1	1	0	1	0	0	0	0	0	0	0	0	0	0	0
0	1	0	1	1	1	0	0	1	0	1	0	1	0	0	0	0	1	0	0	0	0	0	0	0
0	1	0	0	1	0	0	0	0	1	0	0	1	0	1	0	1	0	0	0	0	0	0	0	1
0	1	0	1	1	1	0	0	0	0	1	0	1	1	0	1	1	1	0	0	0	0	0	0	0
0	1	0	1	0	0	0	0	0	0	1	0	1	1	0	0	1	0	0	0	0	0	0	1	1
0	1	0	0	0	0	0	0	1	0	1	1	1	0	0	0	1	0	0	0	0	0	0	0	0
0	1	0	1	1	1	0	0	1	1	0	0	1	1	1	1	0	0	0	1	0	0	0	0	0
0	1	0	1	0	0	0	0	0	0	1	0	1	0	1	1	0	0	0	0	0	0	0	0	0
0	1	0	1	1	1	0	0	0	0	1	0	1	1	1	0	1	0	0	0	0	0	0	1	1
0	1	0	1	0	0	0	0	1	1	0	0	1	0	1	1	0	0	0	0	0	0	0	0	0
0	1	0	0	0	1	0	1	1	1	0	0	0	1	0	0	0	0	0	1	0	0	0	0	0
0	1	0	0	0	1	0	0	0	1	1	0	1	0	0	1	0	0	0	1	1	0	0	1	0
0	1	0	0	1	0	0	0	0	1	1	0	1	1	0	0	0	0	0	0	0	0	0	0	0
0	1	0	0	0	0	0	0	0	1	0	0	1	0	0	0	0	1	0	0	0	0	0	0	0
0	1	0	0	1	1	0	0	1	0	1	0	1	0	1	1	0	0	0	0	0	0	0	0	0
0	1	0	1	0	1	0	0	0	1	1	0	1	0	1	0	1	0	0	0	0	1	0	1	1
0	1	0	1	0	0	0	0	0	0	0	0	1	1	0	0	0	0	0	0	0	0	0	0	0
0	1	0	1	1	1	0	0	1	0	1	1	1	1	0	0	0	0	0	1	0	1	0	1	1
0	1	0	1	1	0	0	1	1	0	0	0	1	1	1	0	0	1	0	0	0	0	0	1	0
0	1	0	0	1	1	0	0	1	0	1	0	1	1	0	1	1	1	0	0	0	0	0	0	0
0	1	0	0	0	0	0	0	1	0	0	0	0	0	0	0	1	1	0	0	0	0	0	0	0
0	1	0	1	1	1	0	0	1	0	1	0	1	0	0	1	1	1	0	0	0	0	0	1	1
0	1	0	0	0	1	1	0	0	1	0	0	1	1	0	0	0	0	0	0	0	0	0	0	0
0	1	0	0	0	1	0	0	0	0	1	0	1	0	0	0	1	1	0	0	0	0	0	1	1
0	1	0	1	0	0	0	0	0	0	1	0	0	1	0	0	1	0	0	0	0	0	0	0	0
0	1	0	1	0	1	0	0	0	0	1	0	1	0	1	1	0	1	0	0	0	0	0	0	0
0	1	0	0	0	0	0	0	1	1	0	0	1	1	0	0	0	1	0	0	0	1	0	1	1
0	1	0	1	1	1	0	0	1	0	1	0	1	0	0	0	0	1	0	1	0	0	0	1	1
0	1	0	0	1	1	0	0	0	0	0	0	0	1	0	0	1	1	0	0	0	1	0	0	0
0	1	0	1	1	0	0	0	0	0	1	0	1	0	1	1	0	1	0	0	0	0	0	1	1
0	1	0	1	0	1	0	0	0	0	1	0	1	1	1	1	0	0	0	0	0	0	0	0	0
0	1	0	0	1	1	0	0	0	0	1	0	0	0	0	1	1	0	0	1	0	0	0	0	0
0	1	0	1	0	1	0	0	0	0	0	0	1	1	0	0	0	0	0	1	0	1	0	1	0
0	1	0	0	0	1	0	0	1	0	1	0	1	1	0	1	1	1	0	0	0	0	0	1	1
0	1	0	1	1	1	0	0	0	0	0	0	0	0	1	0	0	0	0	0	0	0	0	0	0
0	1	0	1	0	0	0	0	1	0	1	0	1	1	1	0	1	1	0	0	0	0	0	0	1
0	1	0	1	0	0	0	0	0	1	1	0	1	0	1	0	0	0	0	0	0	0	0	0	0
0	1	0	0	0	0	0	0	0	0	0	0	0	1	0	0	1	1	0	0	0	0	0	0	0
0	1	0	1	1	0	0	0	1	0	1	0	1	1	0	0	0	1	0	0	0	0	0	0	0
0	1	0	0	0	1	0	0	0	0	1	0	0	0	1	1	0	1	0	0	1	0	1	0	0
0	1	0	1	0	0	0	0	0	0	0	0	0	1	0	0	1	1	0	0	0	0	0	0	0
0	1	0	0	0	0	0	1	0	0	1	0	0	0	0	0	1	0	0	0	0	0	0	1	0
0	1	0	1	0	1	0	0	1	0	0	0	1	1	1	1	1	0	1	0	0	1	0	0	0
0	1	0	1	0	1	0	0	0	1	1	0	1	1	1	0	0	0	0	0	0	0	0	0	0
0	1	0	1	0	0	0	1	1	0	0	1	0	0	0	0	0	1	0	0	0	0	0	0	0
0	1	0	1	1	0	0	0	0	1	1	0	1	1	1	0	0	0	0	0	0	0	0	1	1
0	1	0	0	0	0	0	0	0	1	0	0	0	1	0	0	0	0	0	1	0	0	0	0	0
0	1	0	0	0	0	0	0	0	1	1	1	1	0	1	0	0	1	0	0	0	0	0	0	0
0	1	0	1	0	1	0	0	1	0	1	0	1	1	0	0	0	1	0	0	0	0	0	0	0
0	1	0	0	0	0	0	0	0	0	1	0	1	0	1	0	1	0	0	0	0	0	0	0	0
0	1	0	0	0	1	0	0	0	0	0	0	1	1	1	1	1	1	0	0	0	0	0	1	0
0	1	0	0	0	0	0	1	0	0	1	0	0	1	0	1	1	1	0	0	0	1	0	0	0
0	1	0	1	0	0	0	1	0	1	1	0	0	1	0	1	0	1	0	1	0	0	0	1	0
0	1	0	1	1	1	0	0	1	0	0	0	1	0	1	0	0	0	0	1	0	0	0	0	1
0	1	0	0	0	0	0	0	1	1	1	1	1	1	0	0	0	0	0	0	0	0	0	0	0
0	1	0	1	1	1	0	0	0	0	0	0	1	1	1	0	0	0	0	0	0	0	0	0	0
0	1	0	1	1	0	0	0	0	0	1	0	1	0	1	1	0	0	0	0	0	0	0	1	1
0	1	0	0	1	1	0	0	0	0	0	0	0	0	0	0	1	0	0	0	0	0	0	1	1
0	1	0	0	0	0	0	0	0	0	0	0	1	1	1	0	1	0	0	0	0	0	0	0	0
0	1	0	0	0	0	0	0	0	1	0	0	1	0	0	0	1	1	0	0	0	1	0	1	1
0	1	0	0	1	0	0	0	1	0	0	0	0	1	1	1	0	1	0	0	0	1	0	0	0
0	1	0	0	0	0	0	0	0	0	0	0	1	1	0	0	0	0	0	0	0	0	0	0	0
0	1	0	1	1	0	0	0	1	0	0	0	1	0	1	1	0	0	0	0	0	0	0	1	1
0	1	0	1	1	0	0	0	0	0	0	0	1	1	1	0	1	1	0	0	0	0	0	1	0
0	1	0	1	0	0	0	0	0	0	0	0	1	0	1	0	1	1	0	0	0	0	0	0	1
0	1	0	1	0	0	0	0	0	0	0	0	1	1	1	0	1	0	0	1	0	1	0	0	1
0	1	0	1	0	1	0	0	0	0	0	0	1	0	0	0	1	0	0	1	1	0	0	0	1
0	1	0	1	1	0	0	0	0	0	0	0	1	1	0	1	1	0	0	0	0	0	0	1	1
0	1	0	1	1	1	0	0	1	0	0	1	1	1	1	1	0	0	0	1	0	0	0	0	1
0	1	0	1	0	0	0	0	0	0	1	0	0	0	1	0	1	0	0	0	0	0	0	1	1
0	1	0	0	1	0	0	0	0	0	1	0	1	1	1	0	1	0	0	0	0	0	0	0	0
0	1	0	1	1	0	0	0	0	1	0	0	1	0	1	1	0	0	0	0	0	0	0	0	1
0	1	0	1	0	0	0	0	1	0	0	1	1	1	1	1	1	0	0	1	0	0	0	0	1
0	1	0	1	1	0	0	0	0	0	0	0	1	1	1	1	0	1	0	0	0	1	0	1	1
0	1	0	1	0	1	1	0	0	1	0	0	1	0	0	0	1	0	0	1	0	0	0	0	1
0	1	0	0	0	0	0	1	0	0	0	0	1	0	1	0	0	0	0	0	0	1	0	1	0
0	1	0	1	0	1	0	0	0	0	0	0	1	1	0	0	1	0	0	0	0	0	0	1	1
0	1	0	0	1	1	0	0	1	0	1	0	1	0	1	0	1	0	0	0	0	0	0	0	0
0	1	0	1	1	0	0	0	1	0	1	0	1	1	0	0	1	0	0	0	0	1	0	1	1
0	1	0	0	0	1	0	0	0	0	1	0	1	0	0	0	1	1	0	0	0	1	0	0	1
0	1	0	1	0	1	0	0	0	0	0	0	0	1	0	1	0	0	0	0	0	1	0	1	0
0	1	0	1	1	0	0	0	0	0	0	0	1	0	0	1	0	0	0	0	0	0	0	1	1
0	1	0	1	1	1	0	0	0	0	0	1	1	0	1	1	0	0	0	0	0	1	0	1	1
0	1	0	0	0	0	1	0	0	0	0	0	1	1	1	0	1	1	0	0	0	0	0	1	1
0	0	1	1	0	0	0	0	0	0	0	0	1	0	0	0	1	0	0	0	0	0	0	0	0
0	1	1	0	0	0	0	0	0	1	0	0	0	1	1	0	0	0	0	0	0	0	0	0	0
0	1	1	0	0	0	0	0	0	0	0	0	0	0	0	0	1	0	0	0	0	0	0	0	0
0	1	1	1	0	0	0	0	1	1	1	1	1	0	0	0	1	0	0	0	0	0	0	0	0
0	1	1	0	0	0	0	0	0	0	0	0	0	0	0	0	0	0	0	0	0	0	0	1	0
0	1	1	1	0	0	0	0	0	0	0	0	1	1	1	0	0	0	0	0	0	0	0	0	0
0	1	1	0	0	0	0	0	0	1	0	0	0	0	1	0	0	0	0	0	0	0	0	0	0
0	1	1	1	0	0	0	0	0	0	1	0	1	0	1	1	0	0	0	0	0	0	0	0	0
0	1	1	1	0	1	0	0	0	0	0	0	1	0	0	0	1	1	0	0	0	0	0	1	0
0	1	1	0	1	0	0	0	1	0	0	0	1	1	0	0	0	0	0	0	0	0	0	0	0
0	1	1	0	0	0	0	0	0	0	0	1	0	0	1	0	0	0	0	0	0	0	0	0	0
0	1	1	0	0	0	0	0	0	0	1	0	0	0	1	0	1	0	0	0	0	0	0	0	0
0	1	1	1	0	1	0	0	1	0	1	1	1	1	0	0	0	0	0	0	0	0	0	0	0
0	1	1	1	0	0	0	0	0	0	0	0	0	0	0	0	0	0	0	0	0	0	0	0	0
0	1	1	0	0	0	1	1	0	0	0	1	1	1	1	0	0	0	0	0	0	1	0	0	0
0	1	1	1	0	0	0	0	0	0	0	0	0	0	0	0	1	0	0	0	0	0	0	0	0
0	1	1	1	0	0	0	1	1	0	1	0	1	1	0	0	1	0	0	0	0	0	0	0	0
0	1	1	0	0	0	0	0	0	0	0	0	0	1	0	0	0	0	0	0	0	0	0	0	0
0	1	1	1	0	0	0	0	0	0	1	0	1	0	0	0	1	0	0	0	0	1	0	1	0
0	1	1	0	0	0	0	0	0	0	1	0	1	0	0	0	0	0	0	0	0	1	0	0	0
0	1	1	0	0	0	0	0	1	0	0	0	0	1	1	0	0	1	0	0	0	0	0	0	0
0	1	1	0	0	0	0	0	0	0	0	1	0	0	1	0	0	0	0	0	0	0	0	0	0
0	1	1	1	0	0	0	1	0	0	0	0	1	1	0	0	1	0	0	0	0	0	0	1	0
0	1	1	1	0	1	0	0	1	0	0	0	1	1	1	1	0	0	0	1	0	0	0	1	1
0	1	1	0	1	0	1	0	0	0	0	0	0	0	0	0	1	0	0	0	0	0	0	1	0
0	1	1	0	1	0	0	0	0	0	0	0	1	1	0	0	0	1	0	0	1	1	0	0	0
0	1	1	1	0	1	0	0	1	0	0	0	1	0	0	0	1	1	1	0	0	1	0	1	1
0	1	1	1	0	1	0	1	0	0	0	1	0	1	0	0	0	0	0	0	0	0	0	0	0
0	1	1	1	0	1	0	0	1	0	0	0	1	0	1	0	0	1	0	1	0	1	0	1	1
0	1	1	0	1	0	0	0	0	1	0	0	0	1	0	0	0	1	0	0	0	0	0	0	0
0	1	1	1	0	0	1	0	1	0	0	1	1	0	1	0	0	1	0	0	1	0	0	1	0
0	1	1	1	0	1	0	0	0	0	1	0	1	1	1	0	0	0	0	0	0	0	0	1	1
0	1	1	1	0	0	0	1	0	0	1	0	0	0	0	0	1	0	0	0	1	0	0	1	0
0	1	1	0	0	0	1	0	0	1	0	1	1	0	0	0	0	1	0	0	0	1	0	0	0
0	1	1	1	0	0	0	1	0	0	0	0	1	1	0	0	0	0	0	0	0	0	0	0	0
0	1	1	0	0	0	0	0	0	0	1	0	0	0	0	0	0	0	0	0	0	0	0	0	0
0	1	1	1	0	0	0	0	1	0	1	0	1	1	1	0	1	1	0	0	0	0	0	0	0
0	1	1	1	0	1	0	0	1	0	0	1	1	0	0	0	1	0	0	1	0	0	0	1	1
0	1	1	0	1	0	1	0	0	0	0	1	0	1	0	0	1	0	0	0	0	0	0	1	0
0	1	1	1	1	1	1	0	1	1	1	0	1	1	1	0	0	1	0	1	0	0	0	0	0
0	1	1	1	1	1	0	0	0	0	0	1	1	0	1	1	0	0	0	0	0	0	0	1	0
0	1	1	0	0	0	0	0	0	0	0	0	1	0	0	0	1	1	0	0	0	1	0	1	1
0	1	1	1	1	0	0	0	1	0	0	0	1	1	0	0	1	0	0	0	0	0	0	1	1
0	1	1	1	1	0	0	0	1	0	0	0	0	1	1	1	0	0	0	0	0	0	0	1	1
0	1	1	0	0	0	0	1	1	0	0	0	0	0	0	0	0	1	0	0	0	0	0	0	0
0	1	1	0	0	0	0	0	1	0	0	0	1	0	0	0	1	1	0	0	0	0	0	0	0
0	1	1	0	0	0	0	0	0	1	0	0	0	1	0	0	1	0	0	1	0	0	0	0	0
0	1	1	1	0	0	0	0	1	1	0	0	1	0	0	0	0	0	0	0	0	0	0	0	0
0	1	1	0	1	0	0	0	1	0	0	1	1	1	0	0	0	1	0	0	0	1	0	0	1
0	1	1	1	1	0	0	0	1	0	1	0	1	0	1	1	1	0	0	0	0	0	0	1	1
0	1	1	1	1	0	0	1	1	0	0	0	0	0	0	0	0	1	0	0	0	0	0	1	1
0	1	1	1	0	1	0	0	0	0	0	0	0	1	0	0	1	0	0	1	0	0	0	0	0
0	1	1	1	1	0	0	0	1	0	0	0	1	0	1	0	0	0	1	0	0	0	0	1	1
0	1	1	1	0	0	0	0	1	1	0	0	0	1	0	0	1	0	0	0	0	0	0	1	1
0	1	1	1	1	1	0	0	0	0	1	0	0	0	0	0	1	0	0	0	0	0	0	1	0
0	1	1	1	1	0	0	0	1	0	0	0	1	1	0	0	0	0	0	0	0	0	0	0	0
0	1	1	1	1	1	0	0	1	0	0	0	0	1	0	0	0	1	0	0	0	1	0	1	1
0	1	1	0	0	1	0	0	0	0	0	0	0	1	1	0	0	0	0	0	0	0	0	0	0
0	1	1	0	1	0	0	0	1	1	1	0	1	1	0	0	1	0	1	0	0	0	0	1	0
0	1	1	1	1	1	0	0	1	0	1	0	1	0	1	0	1	0	0	0	0	0	0	1	1
0	1	1	1	1	0	0	0	1	0	1	0	1	0	0	1	1	0	0	0	0	0	0	0	1
